# Supplementary material for: Insights into mycobacteriome composition in Mycobacterium bovis-infected African buffalo (Syncerus caffer) tissue samples
Source: Sci Rep. 2024 Jul 30;14:17537. doi: 10.1038/s41598-024-68189-x (PMC11289279; doi:10.1038/s41598-024-68189-x)
Supplement: Supplementary file 3 — Supplementary Table 1. [file 41598_2024_68189_MOESM3_ESM.xlsx]

## Sheet: Supplementary table 1
Supplementary data of the 60 samples obtained from 57 African buffaloes and included for mycobacteriome characterisation.
								Mycobacterial culture results			PCR results
Culture ID	Tissue type	Lesion score	Species	Sample Date	Age	Gender	Location	RD-PCR	Spoligotyping	16S DNA integrity and inhibitors	hsp65	rpoB	16S rRNA	ONT hsp65, rpoB, 16S rRNA barcode	ONT gyrA, gyrB1, gyrB2 barcode
NB17028	Retropharyngeal lymph node lesion	1	Syncerus caffer	July 2017	Adult	Female	KZN - HiP	M. bovis	SB0130	Positive	Positive	Positive	Positive	1	71
NB17030	Pooled thoracic lymph nodes	0	Syncerus caffer	July 2017	Adult	Female	KZN - HiP	M. bovis	SB0130	Positive	Positive	Positive	Positive	2	72
NB17015	Tracheobronchial lymph node lesion	2	Syncerus caffer	July 2017	Adult	Female	KZN - HiP	M. bovis	SB0130	Positive	Positive	Positive	Positive	3	73
NB17016	Tracheobronchial lymph node lesion	1	Syncerus caffer	July 2017	Adult	Male	KZN - HiP	M. bovis	SB0130	Positive	Positive	Positive	Positive	4	74
NB17019	Mediastinal lymph node lesion	2	Syncerus caffer	July 2017	Young Adult	Male	KZN - HiP	M. bovis	SB0130	Positive	Positive	Positive	Positive	5	75
NB17021	Tracheobronchial lymph node lesion	3	Syncerus caffer	July 2017	Adult	Female	KZN - HiP	M. bovis	SB0130	Positive	Positive	Positive	Positive	6	76
NB17057	Parotid lesion	2	Syncerus caffer	July 2017	Adult	Male	KZN - HiP	M. bovis	SB0130	Positive	Positive	Positive	Positive	7	77
NB17074	Pooled head lymph nodes	0	Syncerus caffer	July 2017	Adult	Male	KZN - HiP	M. bovis	SB0130	Positive	Positive	Negative	Positive	8	78
NB17050	Retropharyngeal lymph node	1	Syncerus caffer	July 2017	Adult	Female	KZN - HiP	M. bovis	SB0130	Positive	Positive	Positive	Positive	9	Not performed
NB18164	Prescapular lymph node lesion	3	Syncerus caffer	July 2018	Adult	Female	KZN - HiP	M. bovis	SB0130	Positive	Positive	Positive	Positive	10	Not performed
NB18263	Tracheobronchial lymph node lesion	1	Syncerus caffer	July 2018	Adult	Male	KZN - HiP	M. bovis	SB0130	Positive	Positive	Positive	Positive	11	Not performed
NB18206	Subiliac lymph node lesion	3	Syncerus caffer	July 2018	Adult	Female	KZN - HiP	M. bovis	SB0130	Positive	Positive	Positive	Positive	12	Not performed
NB18210	Mandibular lymph node lesion	3	Syncerus caffer	July 2018	Sub-Adult	Male	KZN - HiP	M. bovis	SB1474	Positive	Positive	Positive	Positive	13	Not performed
NB18176	Thoracic lymph node lesion	2	Syncerus caffer	July 2018	Adult	Female	KZN - HiP	M. bovis	SB0130	Positive	Positive	Positive	Positive	14	Not performed
NB18194	Mediastinal lymph node lesion	2	Syncerus caffer	July 2018	Adult	Male	KZN - HiP	M. bovis	SB1474	Positive	Positive	Positive	Positive	15	Not performed
NB18165	Retrophayngeal lymph node lesion	1	Syncerus caffer	July 2018	Adult	Male	KZN - HiP	M. bovis	SB0130	Positive	Positive	Positive	Positive	16	Not performed
NB18152	Mediastinal lymph node lesion	2	Syncerus caffer	July 2018	Adult	Male	KZN - HiP	M. bovis	SB0130	Positive	Positive	Positive	Positive	17	Not performed
NB18153	Retrophayngeal lymph node lesion	1	Syncerus caffer	July 2018	Young Adult	Female	KZN - HiP	M. bovis	SB0130	Positive	Positive	Positive	Positive	18	Not performed
NB18180	Tracheobronchial lymph node lesion	1	Syncerus caffer	July 2018	Adult	Male	KZN - HiP	M. bovis	SB1474	Positive	Positive	Positive	Positive	19	Not performed
NB18190	Tonsil lesion	1	Syncerus caffer	July 2018	Adult	Female	KZN - HiP	M. bovis	SB1474	Positive	Positive	Positive	Positive	20	Not performed
NB18159	Prescapular lymph node lesion	3	Syncerus caffer	July 2018	Calf	Male	KZN - HiP	M. bovis	SB0130	Positive	Positive	Positive	Positive	21	Not performed
NB18193	Lung lesion	2	Syncerus caffer	July 2018	Adult	Female	KZN - HiP	M. bovis	SB1474	Positive	Positive	Positive	Positive	22	Not performed
NB18141	Pooled thoracic lymph nodes	0	Syncerus caffer	July 2018	Adult	Male	KZN - HiP	M. bovis	SB0130	Positive	Positive	Positive	Positive	23	Not performed
NB18144	Pooled head lymph nodes	0	Syncerus caffer	July 2018	Adult	Male	KZN - HiP	M. bovis	SB0130	Positive	Positive	Positive	Positive	24	Not performed
NB18178	Pooled thoracic lymph nodes	0	Syncerus caffer	July 2018	Adult	Female	KZN - HiP	M. bovis	SB0130	Positive	Positive	Positive	Positive	25	Not performed
NB18156	Parotid lesion	1	Syncerus caffer	July 2018	Adult	Female	KZN - HiP	M. bovis	SB0130	Positive	Positive	Positive	Positive	26	Not performed
NB18175	Tracheobronchial lymph node lesion	2	Syncerus caffer	July 2018	Adult	Female	KZN - HiP	M. bovis	SB0130	Positive	Positive	Positive	Positive	27	Not performed
NB18137	Pooled thoracic lymph nodes	0	Syncerus caffer	July 2018	Adult	Male	KZN - HiP	M. bovis	SB0130	Positive	Positive	Positive	Positive	28	Not performed
NB18213	Tracheobronchial lymph node lesion	1	Syncerus caffer	July 2018	Adult	Female	KZN - HiP	M. bovis	SB1474	Positive	Positive	Positive	Positive	29	Not performed
NB18254	Retrophayngeal lymph node lesion	2	Syncerus caffer	July 2018	Juvenile	Female	KZN - HiP	M. bovis	SB1474	Positive	Positive	Positive	Positive	30	Not performed
NB18201	Lung lesion	3	Syncerus caffer	July 2018	Adult	Male	KZN - HiP	M. bovis	SB0130	Positive	Positive	Positive	Positive	31	Not performed
NB18212	Tracheobronchial lymph node lesion	2	Syncerus caffer	July 2018	Juvenile	Female	KZN - HiP	M. bovis	SB1474	Positive	Positive	Positive	Positive	32	Not performed
NB18200	Mandibular lymph node lesion	2	Syncerus caffer	July 2018	Adult	Male	KZN - HiP	M. bovis	SB0130	Positive	Positive	Positive	Positive	33	Not performed
NB18179	Tracheobronchial lymph node lesion	2	Syncerus caffer	July 2018	Adult	Male	KZN - HiP	M. bovis	SB0130	Positive	Positive	Positive	Positive	34	Not performed
NB18191	Parotid lesion	1	Syncerus caffer	July 2018	Adult	Female	KZN - HiP	M. bovis	SB1474	Positive	Positive	Positive	Positive	35	Not performed
NB18192	Mediastinal lymph node lesion	2	Syncerus caffer	July 2018	Sub-Adult	Male	KZN - HiP	M. bovis	SB1474	Positive	Positive	Positive	Positive	36	Not performed
NB18211	Tonsil lesion	1	Syncerus caffer	July 2018	Adult	Female	KZN - HiP	M. bovis	SB1474	Positive	Positive	Positive	Positive	37	Not performed
NB18209	Mediastinal lymph node lesion	1	Syncerus caffer	July 2018	Adult	Female	KZN - HiP	M. bovis	SB1474	Positive	Positive	Positive	Positive	38	Not performed
NB18189	Pooled thoracic lymph nodes	0	Syncerus caffer	July 2018	Adult	Female	KZN - HiP	M. bovis	SB1474	Positive	Positive	Positive	Positive	39	Not performed
NB18188	Pooled head lymph nodes	0	Syncerus caffer	July 2018	Adult	Female	KZN - HiP	M. bovis	SB1474	Positive	Positive	Positive	Positive	40	Not performed
NB18261	Mediastinal lymph node lesion	1	Syncerus caffer	July 2018	Adult	Female	KZN - HiP	M. bovis	SB0130	Positive	Positive	Positive	Positive	41	79
NB18208	Tracheobronchial lymph node lesion	3	Syncerus caffer	July 2018	Juvenile	Female	KZN - HiP	M. bovis	SB1474	Positive	Positive	Positive	Positive	42	Not performed
NB18172	Mediastinal lymph node lesion	2	Syncerus caffer	July 2018	Adult	Male	KZN - HiP	M. bovis	SB0130	Positive	Positive	Positive	Positive	43	Not performed
NB18207	Mediastinal lymph node lesion	1	Syncerus caffer	July 2018	Adult	Female	KZN - HiP	M. bovis	SB0130	Positive	Positive	Positive	Positive	44	Not performed
NB18246	Pooled thoracic lymph nodes	0	Syncerus caffer	July 2018	Juvenile	Female	KZN - HiP	M. bovis	SB1474	Positive	Positive	Positive	Positive	45	Not performed
NB18204	Lung lesion	2	Syncerus caffer	July 2018	Adult	Female	KZN - HiP	M. bovis	SB0130	Positive	Positive	Positive	Positive	46	Not performed
NB18154	Lung lesion	2	Syncerus caffer	July 2018	Juvenile	Female	KZN - HiP	M. bovis	SB0130	Positive	Positive	Positive	Positive	47	Not performed
NB18249	Tracheobronchial lymph node lesion	3	Syncerus caffer	July 2018	Adult	Female	KZN - HiP	M. bovis	SB1474	Positive	Positive	Positive	Positive	48	Not performed
NB18248	Retrophayngeal lymph node lesion	2	Syncerus caffer	July 2018	Adult	Female	KZN - HiP	M. bovis	SB1474	Positive	Positive	Positive	Positive	49	Not performed
NB18258	Lung lesion	2	Syncerus caffer	July 2018	Adult	Female	KZN - HiP	M. bovis	SB0130	Positive	Positive	Positive	Positive	50	Not performed
NB18255	Lung lesion	2	Syncerus caffer	July 2018	Juvenile	Female	KZN - HiP	M. bovis	SB0130	Positive	Positive	Positive	Positive	51	80
NB18203	Tonsil lesion	2	Syncerus caffer	July 2018	Adult	Male	KZN - HiP	M. bovis	SB0130	Positive	Positive	Positive	Positive	52	Not performed
NB18155	Prescapular lymph node lesion	3	Syncerus caffer	July 2018	Adult	Female	KZN - HiP	M. bovis	SB0130	Positive	Positive	Positive	Positive	53	Not performed
NB18160	Tracheobronchial lymph node lesion	2	Syncerus caffer	July 2018	Juvenile	Female	KZN - HiP	M. bovis	SB0130	Positive	Positive	Positive	Positive	54	Not performed
NB18161	Cervical lymph node lesion	1	Syncerus caffer	July 2018	Adult	Female	KZN - HiP	M. bovis	SB0130	Positive	Positive	Positive	Positive	55	Not performed
KS19028	Pooled head lymph nodes	0	Syncerus caffer	July 2019	Adult	Female	KZN - HiP	M. bovis	SB0130	Positive	Positive	Positive	Positive	56	81
NB17045	Tonsil lesion	1	Syncerus caffer	July 2017	Adult	Female	KZN - HiP	M. bovis	SB0130	Weak	Negative	Negative	Negative	Not performed	Not performed
KS19040	Lung	0	Syncerus caffer	July 2019	Adult	Male	KZN - HiP	M. bovis	SB1474	Weak	Negative	Negative	Negative	Not performed	Not performed
KS19047	Tonsil	0	Syncerus caffer	July 2019	Adult	Male	KZN - HiP	M. bovis	SB1474	Weak	Negative	Negative	Negative	Not performed	Not performed
KS19032	Parotid	0	Syncerus caffer	July 2019	Adult	Male	KZN - HiP	M. bovis	SB1474	Weak	Negative	Negative	Negative	Not performed	Not performed
